# Supplementary material for: Structural insights into tetraspanin CD9 function
Source: Nat Commun. 2020 Mar 30;11:1606. doi: 10.1038/s41467-020-15459-7 (PMC7105497; doi:10.1038/s41467-020-15459-7)
Supplement: Supplementary file 6 — Source Data [file 41467_2020_15459_MOESM6_ESM.xlsx]

## Sheet: Figure S7A
Figure S7A	anti-FLAG

## Sheet: Fig 5B
		WT		Cd9 KO
	mRNA	none		none		mCD9		hCD9		mCD9(SFQ-AAA)		hCD9(TFT-AAA)		hCD9 (crystal)		hCD9 (E103K)		hCD9 (E103Q)		hCD9 (N18L & E103L)		hCD53		hCD9(CD53LEL)		hCD53(CD9LEL)
Figure 5d	N=	3		20		4		7		3		3		6		5		5		4		3		3		8
	Date	fertilized	total	fertilized	total	fertilized	total	fertilized	total	fertilized	total	fertilized	total	fertilized		fertilized	total	fertilized	total	fertilized	total	fertilized	total	fertilized	total	fertilized	total
	2016-11-18			1	7	11	13	9	10					8	8
	2016-11-25	7	10	2	7	11	14	5	8					8	13
	2017-01-27	9	9	1	4	4	5	2	3					3	4
	2017-03-10	8	9	0	7									4	9
	2017-06-14			2	5									5	9	5	12	7	11
	2017-08-23			0	8											5	9	9	10	2	8
	2017-09-01			3	15											17	18	13	17	9	12
	2017-09-07			0	11											5	18	9	18	2	18
	2017-10-11			0	6											6	7	3	6	7	10
	2017-12-07			1	7
	2018-02-02			0	7																			1	15
	2018-03-15			0	6																	2	18	4	16
	2018-03-20			0	9																	0	12	0	15
	2018-04-12			1	7																	1	5
	2018-09-04			1	17	11	12																			5	13
	2018-09-19			0	8			11	17																	5	19
	2018-09-21			2	19									7	18											5	13
	2020-02-04			0	3					6	7	7	8
	2020-02-06			3	11					11	15	10	12
	2020-02-11			1	11					9	14	16	24
	Total egg #	24	28	18	175	37	44	27	38	26	36	33	44	35	61	38	64	41	62	20	48	3	35	5	46	15	45

## Sheet: primer
CD9 crystallization
hCD9-Fw	GCGCGAATTCATGCCGGTCAAAGGAGGCACCAAGT
hCD9-Rv	GCGCGGTACCCTAGACCATCTCGCGGTTCCTGCGG
Del-loop-Fw	CGTACTCGAATCCTGTCCTGATGCCATCAAAGAGG
Del-loop-Rv	CAGGACAGGATTCGAGTACGTCCTTCTTGGGGCAG
Del-Cterm-Fw	TAGGGTACCTAAGCATGCATCTAGAT
Del-Cterm-Rv	GCGGTTCCTGCGGATAGCACAGCACA
I20C-Fw	GTTCGGATTTAACTTCTGCTTCTGGCTTGCCGGGA
I20C-Rv	TCCCGGCAAGCCAGAAGCAGAAGTTAAATCCGAAC
CD9-EWI-2 complex
hCD9-infusion-pEG-Fw	CGCGAGATGGTCTAGccgggtacctaagcatgcatctagataact
hCD9-infusion-pEG-Rv	TCCTTTGACCGGCATgaattctcgagagccctgaaagtacaggtt
hCD9-insert-pEG-Fw	ggctctcgagaattcATGCCGGTCAAAGGAGGCACCAAGTGCATC
hCD9-insert-pEG-Rv	tgcttaggtacccggCTAGACCATCTCGCGGTTCCTGCGGATAGC
hEWI-2-infusion-pEG-Fw	CTTCGAAAACGGTGAccgggtacctaagcatgcatctagataact
hEWI-2-infusion-pEG-Rv	CCTGAGGGCGCCCATgaattctcgagagccctgaaagtacaggtt
hEWI-2-insert-Fw	ggctctcgagaattcATGGGCGCCCTCAGGCCCACGCTGCTGCCG
hEWI-2-insert-Rv	tgcttaggtacccggTCACCGTTTTCGAAGCCTCTTCATGAAGCA
fertilization assay
infusion-pCAG-Fw	CTCGAGACTCCTCAGGTGCAGAGCTG
infusion-pCAG-Rv	GGTGGCTCTAGATTTGCCAAAATGAT
hCD9-insert-pCAG-Fw	AAATCTAGAGCCACCgccaccATGCCGGTCAAAGGAGGCACCAAG
hCD9-insert-pCAG-Rv	CTGAGGAGTCTCGAGctaGACCATCTCGCGGTTCCTGCGGATAGC
hCD9cryst-insert-pCAG-Fw	AAATCTAGAGCCACCgccaccATGCCGGTCAAAGGAGGCACCAAG
hCD9cryst-insert-pCAG-Rv	CTGAGGAGTCTCGAGCTaGCGGTTCCTGCGGATAGCACAGCACAA
mCD9-insert-pCAG-Fw	AAATCTAGAGCCACCgccaccATGCCGGTCAAAGGAGGTAGCAAG
mCD9-insert-pCAG-Rv	CTGAGGAGTCTCGAGctaGACCATTTCTCGGCTCCTGCGGATGGC
E103K-Fw	TGGTGATATTCGCCATTaAAATAGCTGCGGCCATC
E103K-Rv	GATGGCCGCAGCTATTTtAATGGCGAATATCACCA
E103Q-Fw	TGGTGATATTCGCCATTcAAATAGCTGCGGCCATC
E103Q-Rv	GATGGCCGCAGCTATTTgAATGGCGAATATCACCA
E103L-Fw	GGTGATATTCGCCATTcttATAGCTGCGGCCATCT
E103L-Rv	AGATGGCCGCAGCTATaagAATGGCGAATATCACC
N18L-Fw	CCTGCTGTTCGGATTTttgTTCATCTTCTGGCTTG
N18L-Rv	CAAGCCAGAAGATGAAcaaAAATCCGAACAGCAGG
hCD53-insert-Fw	GGCTCTCGAGAATTCATGGGCATGAGTAGCTTGAAACTGCTGAA
hCD53-insert-Rv	CTGAGGAGTCTCGAGTCATAGCCCTATGGTCTGGCTGGTTTTGT
CD9-CD53LEL-CD9-Fw	TTTCATTCCAATTTCCACATCATCGGCGCAGTGGGCATCGGCAT
CD9-CD53LEL-CD9-Rv	CTTCTGTTCATATACATATCCCCAGATGGCCGCAGCTATTTCAA
CD9-CD53LEL-CD53-Fw	GCCATCTGGGGATATGTATATGAACAGAAGCTGAATGAGTATGT
CD9-CD53LEL-CD53-Rv	TGCGCCGATGATGTGGAAATTGGAATGAAACCACAGTCTTGCTT
CD53-CD9LEL-CD53-Fw	AAGTCCTGTCCTGATCTGTATATCGGAATCATCACCATCTGTGT
CD53-CD9LEL-CD53-Rv	CTCATCCTTGTGGGATACAAAGAGCAGGATGGCCAAGGTCACCT
CD53-CD9LEL-CD9-Fw	GCCATCCTGCTCTTTTCCCACAAGGATGAGGTGATTAAGGAAGT
CD53-CD9LEL-CD9-Rv	GATTCCGATATACAGGAATTTATTGTCGAAGACCTCTTTGATGG
hCD9_AAA-Fw	TCGAAGCCGCCGCCGTGAAGTCCTGTCCTGATGCC
hCD9_AAA-Rv	ACGGCGGCGGCTTCGAGTACGTCCTTCTTGGGGC
mCD9_AAA-Fw	TGGAAGCTGCCGCGGTTAAGCCCTGCCCTGAAGCC
mCD9_AAA-Rv	ACCGCGGCAGCTTCCAAAAGCTGTTTCTTGGGGC
complex formation assay
A101L-Fw	CCTCTTGGTGATATTCctgATTGAAATAGCTGCGG
A101L-Rv	CCGCAGCTATTTCAATcagGAATATCACCAAGAGG
V586L-Fw	TATTTGTGCCTCTGCTGcTGGGTACAGGGGTGGCC
V586L-Rv	GGCCACCCCTGTACCCAgCAGCAGAGGCACAAATA
G587L-Fw	TTGTGCCTCTGCTGGTGctTACAGGGGTGGCCCTA
G587L-Rv	TAGGGCCACCCCTGTAagCACCAGCAGAGGCACAA
T588L-Fw	TGCCTCTGCTGGTGGGTctAGGGGTGGCCCTAGTC
T588L-Rv	GACTAGGGCCACCCCTagACCCACCAGCAGAGGCA
G589L-Fw	CTCTGCTGGTGGGTACActGGTGGCCCTAGTCACT
G589L-Rv	AGTGACTAGGGCCACCagTGTACCCACCAGCAGAG
V590L-Fw	TGCTGGTGGGTACAGGGcTGGCCCTAGTCACTGGT
V590L-Rv	ACCAGTGACTAGGGCCAgCCCTGTACCCACCAGCA
A591L-Fw	GGTGGGTACAGGGGTGcttCTAGTCACTGGTGCCA
A591L-Rv	TGGCACCAGTGACTAGaagCACCCCTGTACCCACC
V593L-Fw	GTACAGGGGTGGCCCTAcTCACTGGTGCCACTGTC
V593L-Rv	GACAGTGGCACCAGTGAgTAGGGCCACCCCTGTAC
T594L-Fw	AGGGGTGGCCCTAGTCctaGGTGCCACTGTCCTTG
T594L-Rv	CAAGGACAGTGGCACCtagGACTAGGGCCACCCCT
G595L-Fw	GGGTGGCCCTAGTCACTctTGCCACTGTCCTTGGT
G595L-Rv	ACCAAGGACAGTGGCAagAGTGACTAGGGCCACCC
A596L-Fw	GGCCCTAGTCACTGGTcttACTGTCCTTGGTACCA
A596L-Rv	TGGTACCAAGGACAGTaagACCAGTGACTAGGGCC
